# Supplementary material for: Music Interventions and Delirium in Adults: A Systematic Literature Review and Meta-Analysis
Source: Brain Sci. 2022 Apr 28;12(5):568. doi: 10.3390/brainsci12050568 (PMC9138821; doi:10.3390/brainsci12050568)
Supplement: Supplementary file 1 [file brainsci-12-00568-s001.zip]

Archive with 1 entries (1 files):
- brainsci-1678584-supplementary.pdf
